# Supplementary material for: Comparative Population Genomics of African Montane Forest Mammals Support Population Persistence across a Climatic Gradient and Quaternary Climatic Cycles
Source: PLoS One. 2015 Sep 22;10(9):e0131800. doi: 10.1371/journal.pone.0131800 (PMC4578943; doi:10.1371/journal.pone.0131800)
Supplement: S1 Appendix — (XLSX) [file pone.0131800.s001.xlsx]

## Sheet: Sheet1
Individual Code	Total No. Reads	SRA Accession No.	Catalog No.	Taxon	Sex	Location	Latitude	Longitude
HdUr10	8724225	SAMN03851941	FMNH144526	Hylomyscus denniae	f	Uganda, Rwenzori Mts	0.3666	29.9833
HdUr7	4961981	SAMN03851942	FMNH144530	Hylomyscus denniae	f	Uganda, Rwenzori Mts	0.3666	29.9833
HeKk1	3891574	SAMN03851943	FMNH217279	Hylomyscus endorobae	m	Kenya, Mt Kenya	-0.16263	37.4462
HeKk12	4663541	SAMN03851944	FMNH217312	Hylomyscus endorobae	m	Kenya, Mt Kenya	-0.20677	37.4987
HeKk5	3445383	SAMN03851945	FMNH217275	Hylomyscus endorobae	m	Kenya, Mt Kenya	-0.16263	37.4462
HeKk6	5855389	SAMN03851946	FMNH217276	Hylomyscus endorobae	f	Kenya, Mt Kenya	-0.16263	37.4462
HeKm20	1950399	SAMN03851947	FMNH209996	Hylomyscus endorobae	f	Kenya, Mau Escarpment	-0.6417	35.491
HkKe11	8252784	SAMN03851948	FMNH217601	Hylomyscus kerbispeterhansi	f	Kenya, Mt Elgon	1.07718	34.7247
HkKe6	2302848	SAMN03851949	FMNH217330	Hylomyscus kerbispeterhansi	f	Kenya, Mt Elgon	1.07718	34.7247
HkKe9	4303923	SAMN03851950	FMNH217599	Hylomyscus kerbispeterhansi	m	Kenya, Mt Elgon	1.07718	34.7247
HkKm16	3223165	SAMN03851951	FMNH210043	Hylomyscus kerbispeterhansi	f	Kenya, Mau Escarpment	-0.6417	35.491
HkKm17	3457608	SAMN03851952	FMNH209999	Hylomyscus kerbispeterhansi	m	Kenya, Mau Escarpment	-0.6417	35.491
HkKm6	4714589	SAMN03851953	FMNH210018	Hylomyscus kerbispeterhansi	m	Kenya, Mau Escarpment	-0.6417	35.491
HvUm11	9372247	SAMN03851954	FMNH212332	Hylomyscus vulcanorum	f	Uganda, Mgahinga Gorilla NP	-1.46407	29.4973
HvUm12	4610372	SAMN03851955	FMNH212190	Hylomyscus vulcanorum	f	Uganda, Mgahinga Gorilla NP	-1.41081	29.5611
HvZi1	11642905	SAMN03851956	FMNH203881	Hylomyscus vulcanorum	f	DRC, Itombwe Mts	-3.33735	28.7544
HvZi2	4182609	SAMN03851957	FMNH203882	Hylomyscus vulcanorum	m	DRC, Itombwe Mts	-3.33735	28.7544
HvZi5	9007030	SAMN03851958	FMNH203897	Hylomyscus vulcanorum	f	DRC, Itombwe Mts	-3.33735	28.7544
HvZi9	9748634	SAMN03851959	FMNH203907	Hylomyscus vulcanorum	f	DRC, Itombwe Mts	-3.36878	29.0141
HvZk2	9957520	SAMN03851960	FMNH189462	Hylomyscus vulcanorum	f	DRC, Kahuzi-Biega Mts	-2.3	28.7
HvZk6	1673008	SAMN03851961	FMNH189466	Hylomyscus vulcanorum	f	DRC, Kahuzi-Biega Mts	-2.3	28.7
HvZk7	11409064	SAMN03851962	FMNH189459	Hylomyscus vulcanorum	f	DRC, Kahuzi-Biega Mts	-2.3	28.7
HvZk8	7399503	SAMN03851963	FMNH189460	Hylomyscus vulcanorum	f	DRC, Kahuzi-Biega Mts	-2.3	28.7
SgUr1	6872058	SAMN03851964	FMNH144225	Sylvisorex granti	m	Uganda, Rwenzori Mts	0.3833	29.9333
SgUr2	19297421	SAMN03851965	FMNH144226	Sylvisorex granti	f	Uganda, Rwenzori Mts	0.3833	29.9333
SlUb1	8706041	SAMN03851966	FMNH157832	Sylvisorex lunaris	m	Uganda, Bwindi Impenetrable NP	-1.03333	29.653
SmKc4	12206851	SAMN03851967	FMNH216954	Sylvisorex mundus	f	Kenya, Cherangani Hills	0.99973	35.4937
SmKe4	13554705	SAMN03851968	FMNH216946	Sylvisorex mundus	f	Kenya, Mt Elgon	1.07718	34.7247
SmKe7	9625243	SAMN03851969	FMNH216950	Sylvisorex mundus	m	Kenya, Mt Elgon	1.07662	34.6567
SmKe9	13814028	SAMN03851970	FMNH216942	Sylvisorex mundus	m	Kenya, Mt Elgon	1.07718	34.7247
SmKk3	17760686	SAMN03851971	FMNH216937	Sylvisorex mundus	f	Kenya, Mt Kenya	-0.16263	37.4462
SmKk4	13627741	SAMN03851972	FMNH216940	Sylvisorex mundus	m	Kenya, Mt Kenya	-0.16263	37.4462
SmKk6	2717080	SAMN03851973	FMNH216939	Sylvisorex mundus	m	Kenya, Mt Kenya	-0.16263	37.4462
SmKm12	3872539	SAMN03851974	FMNH209794	Sylvisorex mundus	m	Kenya, Mau Escarpment	-0.29412	35.4491
SmKm6	5104923	SAMN03851975	FMNH209789	Sylvisorex mundus	f	Kenya, Mau Escarpment	-0.6417	35.491
SmKm8	4959620	SAMN03851976	FMNH209791	Sylvisorex mundus	m	Kenya, Mau Escarpment	-0.6417	35.491
SmKm9	6373494	SAMN03851977	FMNH209792	Sylvisorex mundus	f	Kenya, Mau Escarpment	-0.29412	35.4491
SvBk12	5355786	SAMN03851978	FMNH148968	Sylvisorex vulcanorum	f	Burundi, Rugege Highlands	-2.8666	29.4
SvUe1	11368743	SAMN03851979	FMNH160999	Sylvisorex vulcanorum	m	Uganda, Echuya Forest Reserve	-1.2548	29.8035
SvUe2	5643116	SAMN03851980	FMNH161001	Sylvisorex vulcanorum	m	Uganda, Echuya Forest Reserve	-1.2548	29.8035
SvUm1	2069426	SAMN03851981	FMNH157435	Sylvisorex vulcanorum	m	Uganda, Mgahinga Gorilla NP	-1.381	29.656
SvZi11	17191699	SAMN03851982	FMNH203753	Sylvisorex vulcanorum	m	DRC, Itombwe Mts	-3.36878	29.0141
SvZi2	6159366	SAMN03851983	FMNH203741	Sylvisorex vulcanorum	f	DRC, Itombwe Mts	-3.33735	28.7544
SvZi7	8782062	SAMN03851984	FMNH203743	Sylvisorex vulcanorum	m	DRC, Itombwe Mts	-3.33735	28.7544
SvZi9	2205412	SAMN03851985	FMNH203746	Sylvisorex vulcanorum	f	DRC, Itombwe Mts	-3.33735	28.7544
SvZk1	6607161	SAMN03851986	FMNH189284	Sylvisorex vulcanorum	m	DRC, Kahuzi-Biega Mts	-2.3	28.7
SvZk3	2798408	SAMN03851987	FMNH189286	Sylvisorex vulcanorum	f	DRC, Kahuzi-Biega Mts	-2.3	28.7
SvZk4	2082333	SAMN03851988	FMNH189101	Sylvisorex vulcanorum	f	DRC, Kahuzi-Biega Mts	-2.3	28.7
SvZk6	3153324	SAMN03851989	FMNH189108	Sylvisorex vulcanorum	m	DRC, Kahuzi-Biega Mts	-2.3	28.7
SvZk8	1608158	SAMN03851990	FMNH189113	Sylvisorex vulcanorum	f	DRC, Kahuzi-Biega Mts	-2.3	28.7
SvZk9	8212704	SAMN03851991	FMNH189114	Sylvisorex vulcanorum	f	DRC, Kahuzi-Biega Mts	-2.3	28.7
